# Supplementary material for: Analysis of cataract-regulated genes using chemical DNA damage induction in a rat ex vivo model
Source: PLoS One. 2022 Dec 7;17(12):e0273456. doi: 10.1371/journal.pone.0273456 (PMC9728860; doi:10.1371/journal.pone.0273456)
Supplement: S1 Table — (XLSX) [file pone.0273456.s002.xlsx]

## Sheet: Sheet1
Gene	Forward primer	Reverse primer
Abcb1b	5'-AACACCCGGCTCACAGATG-3'	5'-AACATTCCAAGTTTGTCACCAATTC-3'
Abo	5'-GTGCTCGTCTTAGTCTTCTTTTGCT-3'	5'-CCCCCATTCCTGGCTTCT-3'
Actn1	5'-CCGGCCCGAGTTGATTG-3'	5'-TGTGTTCAGGTTTGTGAGTGGAT-3'
Aldh3a1	5'-GCCGTAGGGAAGATTGTTATGG-3'	5'-TCCAGGGTGACAGGAGTCAGA-3'
Angptl4	5'-GAAGGCCAGGCTCCTGAGA-3'	5'-TCTTGCTGTTCTGAGCCTTGAG-3'
Ankra2	5'-CGGCACACGGGCAAATA-3'	5'-GGGATCTGCACCGTTCTGAA-3'
Arl2	5'-TGGAGCACTGTCCTGTAATGCT-3'	5'-GGTGGCTGCGGATGGA-3'
Atf3	5'-CAACATCCAGGCCAGGTCTGT-3'	5'-GCGGCCGCCTCTGCAATGTTCCTTCTTTT-3'
Bpifb1	5'-GACATGGTGGCTGGATTAAACA-3'	5'-CTCGGTGCTCATTTGGAACTC-3'
Capg	5'-TCTGGACAACGGGCTATGTG-3'	5'-CGCTCCTTCTCATTGGCTTT-3'
Cd80	5'-GCTCACGTGTCACAGAACTTCAC-3'	5'-TGCTTTTCATCAGGAGGGTCTT-3'
p21	5'-CTTGTCGCTGTCTTGCACTC-3'	5'-AGGCAGAAGATGGGGAAGAG-3'
Chchd2	5'-CGTGTGGATCCTTATTGGCATT-3'	5'-AGCCAAACACTTGCCCAGTAA-3'
Cib2	5'-ATGAGCTGGCTCCCAACCT-3'	5'-CATGGGCACGTGGACGAT-3'
Crygf	5'-CCATCCCATCCGCAAACA-3'	5'-GCCTCGGTCCTCATAGAAGGT-3'
Crygn	5'-CGTGGGCACCAGCTACAAGT-3'	5'-TCGCAGTACAGGCCATGGTA-3'
Dbn1	5'-GCCAAGGTGGCTGAATTCTTC-3'	5'-TCCACACTGCTGGCATTCAC-3'
Eda2r	5'-CCTGGACAGGAGCTCTCTAAGG-3'	5'-CAGGCTATGCAGTACGCATCTC-3'
Ephx1	5'-CAAGCCACCAAGCCAGACA-3'	5'-GGCCCACGGGAGAGTCAT-3'
Fez2	5'-TCCGCCACACCTTTGGA-3'	5'-CGTAAGGGATGACTGTCGTCAA-3'
Fosl1	5'-CGCCCAGTGCCTTGTATCTC-3'	5'-TGCAGTGCTTCCGGTTCA-3'
Gadd45b	5'-CGGAAAGCCTCGGACACTT-3'	5'-TCCGAACCCAAGAGGTAAAAAC-3'
Gapdh	5'-GAGACAGCCGCATCTTCTTGT-3'	5'-CGACCTTCACCATCTTGTCTATGA-3'
Gdf15	5'-CCAGCTGTCCGGATACTCAG-3'	5'-GGTAGGCTTCGGGGAGACC-3'
Gga2	5'-GCTGCAAACCGGCTGATC-3'	5'-GCCTGGACACCTTTTCTGACTT-3'
Gpd1	5'-TCGCTCGCACCGGAAA-3'	5'-TGCCCGTTCAGCATCTCTTT-3'
Gsn	5'-GCTTTGAGTCGTCCACATTCC-3'	5'-CCACGCCTCCTTTCTTGTACTT-3'
Gstp1	5'-CCAGGGAGGCAAAGCTTTC-3'	5'-TCCAGCAAGTTGTAATCTGCAAA-3'
H2afj	5'-GCTATCCGCAACGACGAAGA-3'	5'-CCTGCGCGATGGTCACA-3'
Heyl	5'-GATGACCGTGGATCACTTGAAG-3'	5'-GGCTCGGGCATCAAAGAAC-3'
Hist1h2ao	5'-GCAAAGGCGGCGCTAAG-3'	5'-TAGTGATGCCCTGGATGTTGTC-3'
Hist2h2aa3	5'-GCAACGACGAAGAACTCAACAA-3'	5'-CACTTGCCCTTCGCCTTATG-3'
Hmgcs1	5'-TCGCGTTTGGTGCCTGAA-3'	5'-AGGGCAACGATTCCCACATC-3'
Id1	5'-TGCTACTCACGCCTCAAGGA-3'	5'-TGCTCACTTTGCGGTTCTGA-3'
Idi1	5'-CGCTGTGTTCTAGGTCAGATCAGA-3'	5'-CATCAAGATTGCTGGCATTGA-3'
Mt1f	5'-GTGGGCTGCTCCAAATGTG-3'	5'-TTGCCCGAGGCACCTTT-3'
LOC499235	5'-GGTGAAATAGTCTGAAAGAAGCATTG-3'	5'-TCCACCTAAGGATGGCAAATTC-3'
Lxn	5'-CAAAGGAAGCACCAGCAGAGTA-3'	5'-GGCATGTTGACGGCTGTCT-3'
Mdm2	5'-GCGCCTCCAGGCCAAT-3'	5'-GCAGCACCCTCGGTAGACA-3'
Mt1a	5'-CAGCAGCCTGACTGCCTTCT-3'	5'-CATTCCGAGATCTGGTGAATCTG-3'
Nqo1	5'-CTGGCTTGCTTTCAGTTTTCG-3'	5'-GCGAGCCTCCTCCTTTTCC-3'
Pdlim4	5'-GGCCCAGAACCGCATTAAA-3'	5'-TTGTTCTCAGGCCTGCTTACTG-3'
Pef1	5'-CGGCTGTACAGGGCAACAT-3'	5'-AGCCGTCATGGTGACAAAGTC-3'
Pkib	5'-GGAGATGACTGATGTGGAATCTGT-3'	5'-CCCGCCCTTGCTGAAGA-3'
Plk2	5'-GAATCCTGCACCATAAGC-3'	5'-TCTGCCTGAGGTAGTATCG-3'
Pln	5'-AACAGTCTGCATTGTGACGATCA-3'	5'-CAAACGCGAGCTGTCTCCTT-3'
Prr29	5'-TGACCCACTGAAACGCTTTTC-3'	5'-GACAGCGGAGAGCACAGAAGA-3'
Ptgr1	5'-CTGATGGGAATGGACTGAGAAAG-3'	5'-CCAAAGACAGTGGTAGCTTGTCA-3'
Pvalb	5'-GGAGCCTTTACTGCTGCAGACT-3'	5'-GGCCCACCATCTGGAAGAA-3'
Rbm3	5'-GCAGCTTCGGGCCTATCTCT-3'	5'-ACCCCGGGATCTTTGAGTCT-3'
RGD1561113	5'-CTAGGCATGCCGGTGGAT-3'	5'-TTGATGGCAGCATACTCTGCTT-3'
RGD1562196	5'-GTGTGGCCATACCAACAACCT-3'	5'-CGGCCCCAGCTTTATTTGA-3'
Rplp1	5'-TAAGGCCGCGTTGAGGTG-3'	5'-GATCTTATCCTCCGTGACCGT-3'
RGD1565088	5'-CCAGTGAACCCGGCTGTCT-3'	5'-TGCCGATGGCCAGAAGTAC-3'
RT1-CE16	5'-CACGGATCACCCGGAACA-3'	5'-AGGCCTTGTGTCTCTCTGCAA-3'
RT1-CE6	5'-CGATGGCCGCGATTACA-3'	5'-GCTGCCATCCACGTTTTCA-3'
S100a11	5'-GGAAGGATGGAAATAGCTGTCATC-3'	5'-CAGCTCCGTGTTCATGAAGGA-3'
Samd9l	5'-TGCATGCCACACCCTTTTAA-3'	5'-GTCTCAGCCACTCGTAAAATAGAATG-3'
Serpina3n	5'-GGCAGCTGGCTGGTATCG-3'	5'-AGAGTCACAAGGCGGGTCAT-3'
Snrpd3	5'-GCGGAAGGCCACATAGTGA-3'	5'-GCTTCCCCCGATACACTTCA-3'
Sqle	5'-GAGTCCAAGAGGCGCAGAAA-3'	5'-TGAGGTAGCTGCTCCCGTTAA-3'
Tchh	5'-CCAGTCCTCTCTACGAGTACATCCA-3'	5'-CCAGGATTTTCGCAGCATCT-3'
Tmem222	5'-CCGGTGCTCACGTGGTTT-3'	5'-GACTCCTGTGGATGTGCAGATG-3'
Tra2a	5'-CCCATGTCAAACCGCAGAA-3'	5'-TCCCAGGCAAGTGTTAGGATCT-3'
Tuba1c	5'-TTTCGCGGACCACTTCAAG-3'	5'-TGGCCAACGTGGATGGA-3'
Tyms	5'-TGTGCCTGGAACCCAAAAG-3'	5'-CAGAGGGCATGGCAAGGA-3'
Ucp2	5'-CAGCGTGAGACCTCAAAGCA-3'	5'-CGTCAAGACGAGACAGAGGAACT-3'
Wdr46	5'-CCACCTCGGACACAGTAATGG-3'	5'-GCCAGTGGCTCCTTCATAGC-3'
Wibg	5'-ACCTCGCCGCTGAATCC-3'	5'-GGTGCTGGAGGTTTTCATGAC-3'
