# Supplementary material for: Analysis of cataract-regulated genes using chemical DNA damage induction in a rat ex vivo model
Source: PLoS One. 2022 Dec 7;17(12):e0273456. doi: 10.1371/journal.pone.0273456 (PMC9728860; doi:10.1371/journal.pone.0273456)
Supplement: S2 Table — List of genes with more than 2-fold increase in signal value in MMS-treated (Day 2, Day 4) and Bleomycin-treated (Day 2, Day 6) lenses relative to Control. Probes without corresponding gene names and genes with low signal values (signal value < 5) were excluded from analysis. "◆" indicates genes with a signal value increase > 2-fold relative to Control. The signal values are expressed as log2 changes. (XLSX) [file pone.0273456.s003.xlsx]

## Sheet: Sheet1
						Signal value
Gene name	MMS(Day2)	MMS(Day4)	Bleomycin(Day2)	Bleomycin(Day6)	Count	Control	MMS(Day2)	MMS(Day4)	Bleomycin(Day2)	Bleomycin(Day6)
Abcb1b	◆	◆	◆	◆	4	1.85711	4.49005	3.27685	5.2352	4.21237
Abo	◆	◆	◆	◆	4	3.85927	5.41819	5.38494	5.26139	5.34834
Actn1	◆				1	4.92156	6.39398	4.92156	4.46927	4.50471
Aldh3a1	◆				1	4.02382	5.22518	4.02382	3.37094	3.7507
Angptl4	◆				1	4.08496	5.15476	3.98386	4.06681	3.79581
Ankra2 // LOC100910438		◆			1	3.92771	4.37828	5.01255	4.11103	4.51851
Arl2		◆			1	5.42907	6.14378	6.9135	6.26629	5.79986
Atf3	◆	◆			2	4.94624	5.99118	6.29864	5.51566	5.86791
Bpifb1	◆	◆			2	3.1925	5.60331	4.30025	3.52602	4.19111
Btg2				◆	1	4.99396	4.85788	4.85788	5.33012	6.15933
Cacng8		◆		◆	2	4.144	4.62991	5.18373	5.01359	5.62227
Capg	◆				1	4.1426	5.14307	4.40791	4.40791	4.13668
Cd80	◆	◆	◆	◆	4	2.3488	5.01318	4.57874	5.16721	4.11376
Cdkn1a	◆	◆	◆	◆	4	5.32339	7.38158	6.68132	7.01944	7.61401
Chchd2	◆				1	5.84858	6.90287	6.56265	6.40516	6.2817
Chst13		◆		◆	2	5.2352	6.05861	6.48232	6.03523	6.4862
Ciart			◆	◆	2	4.66073	5.33411	4.72195	5.93828	6.41192
Cib2		◆	◆	◆	3	3.75068	4.62224	5.06768	4.80474	4.92605
Cpne2			◆	◆	2	5.03258	5.65725	5.42095	6.42894	7.01599
Crygf	◆	◆	◆	◆	4	10.1075	11.3048	11.3223	11.7747	11.3106
Crygn		◆			1	10.1924	10.8827	11.2517	10.464	10.601
Dbn1	◆				1	4.80945	5.81801	5.45198	5.35153	4.7855
Defb11		◆			1	3.45454	3.43153	5.02631	3.39693	3.43153
Dlx6		◆			1	3.59916	4.1465	5.00264	4.1465	4.42412
Dnajb9				◆	1	4.73695	5.48011	5.33383	5.33383	5.9846
Eda2r	◆		◆	◆	3	2.90631	5.26486	3.52845	5.82457	5.33659
Ephx1	◆				1	5.04687	6.17906	4.38061	5.2514	5.12376
Fez2	◆				1	4.91907	5.95149	5.46434	5.47614	4.93858
Fosl1	◆		◆		2	3.9879	5.76154	4.44415	5.131	4.83096
Gadd45b	◆	◆	◆	◆	4	5.35623	7.72044	7.33	6.47799	6.39417
Gdf15	◆	◆	◆	◆	4	5.43878	7.41715	6.64814	6.85884	8.05429
Gga2	◆				1	4.12075	5.24946	4.95304	4.95304	5.08856
Glrx3				◆	1	6.65549	7.62003	7.39094	7.61815	8.00322
Gm10642		◆			1	4.51923	4.79788	5.62253	4.99139	5.30587
Gpd1	◆				1	4.57611	5.77258	5.27354	5.16437	4.21725
Gsn	◆	◆	◆	◆	4	6.19931	7.23736	7.24022	7.25476	7.25183
Gstp1	◆				1	6.05259	7.5369	5.87439	5.21934	5.08946
Gzmc				◆	1	3.92603	4.45211	4.7987	4.4818	5.24092
H2afj		◆			1	5.4774	6.41728	6.81511	6.41728	6.47357
Heyl		◆		◆	2	4.04615	4.91483	5.07135	4.91483	5.1267
Hist1h2ao		◆			1	4.30044	4.90045	5.42162	4.43868	4.76184
Hist2h2aa3	◆		◆		2	9.68135	10.9384	9.86807	10.7187	9.87715
Hmgcs1	◆	◆	◆	◆	4	4.82303	7.22758	6.70887	6.2804	5.90302
Id1	◆		◆	◆	3	4.25978	5.53927	5.08536	5.51276	5.26651
Idi1	◆		◆		2	5.05966	6.15121	5.6094	6.14973	5.66628
Ifitm3			◆		1	4.46377	5.32432	3.94357	5.85187	2.94547
Isg20			◆	◆	2	4.5769	5.28427	4.78305	6.0502	5.63291
Klf4				◆	1	5.0673	5.17542	4.90045	5.02685	6.10561
Lig4			◆		1	3.30178	3.65262	3.01767	5.432	3.59305
Lin28c				◆	1	4.79098	5.19003	5.27296	5.19003	5.98925
Lmx1b				◆	1	4.20527	4.99396	4.99396	4.99396	5.28234
LOC100362769	◆	◆			2	5.81973	7.04525	7.49683	4.1313	4.65731
LOC100912790	◆	◆	◆	◆	4	4.21183	6.32493	5.34576	5.34576	5.4628
LOC102548633			◆		1	4.09308	3.59305	1.02418	5.40768	2.61558
LOC102551941	◆		◆	◆	3	2.69076	4.31225	3.57772	3.83614	5.01091
LOC102553386				◆	1	5.11425	5.88967	5.64044	6.05798	6.12742
LOC102554302				◆	1	6.15919	6.28988	5.77323	6.37966	7.62105
LOC300024		◆			1	4.28749	4.87611	5.59853	4.86879	4.86879
LOC499235		◆			1	4.30827	4.98568	5.40361	4.94796	4.85249
LOC686031	◆	◆	◆	◆	4	4.88811	6.44227	6.8312	5.98471	6.34616
LOC688963			◆		1	5.86376	6.68412	6.08891	7.25481	6.02422
Lxn	◆				1	3.72384	5.36488	4.49355	4.49355	4.08234
Lysmd3			◆		1	5.26028	5.16372	5.31507	6.34913	5.51881
Magoh				◆	1	4.00426	4.73824	4.09425	4.96119	5.03576
Mdm2	◆			◆	2	5.90572	7.42682	5.85409	6.59932	7.23039
Mir181d	◆	◆		◆	3	5.67097	6.76871	7.72006	6.51645	7.23551
Mir324		◆			1	4.35594	5.2951	5.91473	5.19189	5.28527
Mir328	◆	◆	◆	◆	4	4.30475	6.29401	7.10166	6.18203	6.57543
Mir346				◆	1	4.38083	4.69993	4.64199	4.69993	5.46776
Mir483		◆		◆	2	5.14372	6.07775	6.24601	5.91394	6.33492
Mllt11			◆		1	5.80387	6.41453	5.73419	6.82663	6.04584
Mrfap1			◆		1	8.75528	9.51753	9.3522	9.85702	9.61152
Mrps18b				◆	1	5.70242	5.94356	5.60252	6.026	6.71361
Mt1a	◆	◆			2	7.12377	8.41081	8.99328	4.23784	4.64226
ND6			◆		1	5.76664	6.12971	5.56169	7.08616	6.07674
Nkx2-6		◆			1	3.90674	4.22237	5.22701	4.22237	4.22237
Nqo1	◆	◆		◆	3	3.54642	7.64354	5.43194	4.08436	5.76176
Olr1353		◆		◆	2	5.1194	5.59108	6.28765	6.0931	6.32791
Olr552		◆			1	4.12973	4.59942	5.40017	4.57784	5.00003
Olr876		◆		◆	2	4.50666	5.08573	6.646	5.1637	6.14082
Oser1				◆	1	5.99281	5.95624	5.6295	5.99281	7.16688
Osgin1			◆	◆	2	4.24422	4.20752	4.82458	5.24845	5.72972
Pcna				◆	1	5.49037	5.89247	5.38879	5.38359	7.40656
Pdlim4		◆		◆	2	4.47752	5.08918	5.4838	4.78007	5.55167
Pef1		◆			1	5.72488	6.36606	6.74315	6.31768	6.07012
Phlda3			◆	◆	2	5.03349	5.74595	5.57932	6.38871	6.74459
Pkib		◆			1	4.05749	4.33368	5.25931	4.29096	4.88489
Plk2	◆	◆	◆	◆	4	4.05576	6.35872	6.33031	6.81847	7.88524
Plk3				◆	1	2.59006	3.07839	3.07851	2.91585	5.14358
Pln	◆		◆	◆	3	3.53836	5.31749	4.22248	6.50261	5.2486
Prm2		◆			1	4.11479	4.82869	5.39616	4.70656	4.70656
Prr29		◆			1	4.47876	4.98497	5.48605	4.98497	5.06883
Ptgr1	◆				1	5.59527	8.06429	5.41004	5.59527	5.20589
Pvalb		◆	◆	◆	3	3.83013	3.83455	7.44145	6.51167	7.28232
Ran				◆	1	6.34152	7.31191	6.93208	7.17021	7.35547
Rbm3	◆	◆	◆		3	4.7416	6.82866	6.11228	5.94488	4.99905
RGD1559951		◆	◆	◆	3	3.95313	4.90854	5.85465	5.19638	5.66303
RGD1560585		◆	◆	◆	3	5.73082	6.6103	7.68366	6.80738	7.36177
RGD1561113		◆			1	6.66536	7.40206	7.80346	7.59401	7.44017
RGD1562196		◆			1	5.61116	6.21291	6.73391	6.34813	6.58509
RGD1564379				◆	1	4.92918	5.45504	5.45504	5.45504	6.01806
RGD1565054 // RGD1564744 // Rplp1 // LOC100360522	◆	◆	◆	◆	4	4.36494	5.40665	5.87304	5.66184	5.81718
RGD1565088		◆			1	4.04171	4.7114	5.11559	4.41673	4.32067
Rgs2				◆	1	2.93316	3.18358	3.03103	2.97894	5.11266
Rn5s	◆	◆		◆	3	8.24924	9.34881	9.44332	8.62531	9.76469
rno-mir-341				◆	1	5.28204	5.58094	5.95945	5.74751	6.30355
Rps27l				◆	1	4.18772	4.71721	3.85242	4.94732	5.81414
Rps8			◆		1	8.04147	8.69382	8.59432	9.31067	8.8405
RT1-CE16		◆			1	3.75436	3.75436	5.06464	3.63322	4.39687
RT1-CE5				◆	1	2.51153	3.12036	3.08684	3.3792	5.06464
RT1-CE6		◆		◆	2	5.62381	6.47542	6.67178	6.16689	6.71724
Rtp1		◆			1	4.99218	5.6014	6.16724	5.61887	5.88045
S100a11	◆		◆		2	8.81595	10.2261	9.29056	10.0692	8.49441
Samd9l	◆		◆		2	4.21458	5.55519	4.02283	5.36086	3.22018
Sat1				◆	1	4.38554	4.54541	3.85374	4.99396	6.30286
Serpina3n	◆				1	5.59762	6.77987	5.20878	4.77455	4.88451
Slc6a8			◆		1	4.63038	5.32334	4.16918	5.9629	4.42248
Snrpd3	◆				1	4.86112	5.93961	5.48112	5.48112	5.42076
Spry3			◆		1	4.35139	4.95728	4.9185	5.46078	4.9185
Sqle	◆				1	4.16652	5.36805	4.73695	4.73695	4.90468
Srrm3	◆	◆		◆	3	4.11319	5.14201	5.34953	4.89214	5.17015
Tbcb				◆	1	8.00862	8.61569	8.98652	8.83101	9.12169
Tchh		◆			1	4.28553	4.6539	5.33478	4.71514	5.05865
Tmem171				◆	1	4.21792	4.80045	4.80045	4.80045	5.25674
Tmem222	◆				1	3.98439	5.05599	4.76501	4.85074	4.76501
Tnfrsf22	◆				1	3.79688	5.40144	4.372	4.372	4.16757
Tnnt2				◆	1	5.14838	5.58973	5.85226	5.55252	6.15826
Tp53inp1			◆	◆	2	5.87508	6.39796	5.47664	7.6342	7.77357
Tra2a	◆				1	4.6421	5.65112	4.73345	4.68098	4.17815
Tuba1c	◆				1	5.77776	6.90509	5.98755	4.79827	4.82791
Tubb3				◆	1	3.92801	3.92801	2.71476	4.07418	5.80906
Tyms	◆				1	4.06931	5.60852	4.18761	4.93337	4.96096
Uchl1			◆		1	9.77711	10.3768	10.3793	10.803	10.2583
Ucp2	◆				1	7.24708	8.40524	7.67148	7.6559	7.46963
Wdr46	◆				1	4.44889	5.65424	3.91349	4.57292	4.82342
Wibg		◆		◆	2	4.1405	4.57065	5.4783	4.99396	5.18056
Zfand2a				◆	1	4.50309	5.04395	5.04395	5.04395	6.66512
